# Supplementary material for: “Figuring out your place at a school like this:” Intersectionality and sense of belonging among STEM and non-STEM college students
Source: PLoS One. 2024 Jan 10;19(1):e0296389. doi: 10.1371/journal.pone.0296389 (PMC10781048; doi:10.1371/journal.pone.0296389)
Supplement: S2 File — (XLSX) [file pone.0296389.s003.xlsx]

## Sheet: Sheet1
x	CODE	DEFINITION	QUESTION PAIRING	EXAMPLE
I	Background			In this column, an example is given from real interview answers for coders to use as a model; examples removed for this publication to preserve confidentiality.
I.A	Age	Age of respondent	What is your age?/ How old are you?
I.B	Racial/ethnic identification	When asked on a form or among friends, what racial/ethnic category they prefer or use	When you are asked on something official like a school form, what is your race or ethnicity? At home or among friends?/ What is your race?
1.C.	Citizen Status
1.C.1	Citizen
1.C.2	Dual citizenship
I.C.3	Not a U.S. citizen	Not born in the United States	Born in the United States? Keeping in mind that your responses are confidential and you can opt out of responding, what is your current citizenship status? Are you currently working towards gaining citizenship in the US?
I.C.3.a	Undocumented	Not born in the United States and does not have a visa
I.D	Parent highest education	Highest level of education both parents have obtained	What was the highest grade/degree your parents completed? IF COLLEGE: what college? Probe: [if R says parents did not attend] Did they participate in any post-high school training of any kind?
I.D.1	More than BA	More than BA- any graduate level training
I.D.2	BA	BA
I.D.3	Some college	Attended but did not complete 4-year college; can include community college or technical training
I.D.4	High school	High school
I.D.5	Less than high school	Less than high school
I.E	Mother's Ed	Highest level of education mother has obtained
I.E.1	More than BA	More than BA- any graduate level training
I.E.2	BA	BA
I.E.3	Some College	Attended but did not complete 4-year college; can include community college or technical training
I.E.4	High school	High school
I.E.5	Less than high school	Less than high school
I.F	Father's Ed	Highest level of education father has obtained
I.F.1	More than BA	More than BA- any graduate level training
I.F.2	BA	BA
I.F.3	Some College	Attended but did not complete 4-year college; can include community college or technical training
I.F.4	High school	High school
I.F.5	Less than high school	Less than high school
I.G	Parent occupation	Occupational status of parents	Please tell me a bit about your life growing up: your siblings, your parents, and the places you have lived. Occupation(s) of parent(s)?
I.G.1	Professional	Profession requires post-bacc education (e.g. doctor, lawyer)
I.G.2	White collar	Profession typically requires BA/BS education (e.g. HR representative, graphic designer)
I.G.3	Blue collar	Profession requires high school or less, typically involves manual labor (e.g., manufacturing, auto repair, UPS driver)
I.G.4	Military	Military
I.G.5	Service profession	Profession typically requires high school or less, involves customer service (e.g., administrative assistant, sales clerk)
I.G.6	Education	Education
I.G.7	Other	Other occupation not listed
I.H	Older sibling(s)	Respondent has older siblings	Please tell me a bit about your life growing up: your siblings, your parents, and the places you have lived. IF ANY SIBLINGS: What are your siblings doing now?
I.H.1	Didn't finish h.s.	Didn't finish h.s.
I.H.2	Graduated h.s.	Graduated h.s.
I.H.3	In College	In College
I.H.4	Partial college/ 2 year degree	Partial college/ 2 year degree
I.H.5	4 year college degree	4 year college degree
I.H.6	Unemployed	Unemployed
I.H.7	Employed	Employed
I.H.8	No Contact/no relationship	No Contact/no relationship
I.I	Younger sibling(s)	Respondent has younger siblings
I.I.1	Didn't finish h.s.	Didn't finish h.s.
I.I.2	Graduated h.s.	Graduated h.s.
I.I.3	In College	In College
I.J	No siblings	Respondent has no siblings
I.K	Parent Relationship Status
I.K.1	Parents are together/married
I.K.2	Parents are separated/divorced
I.K.3	Single Parent
I.K.4	Parent passed away
I.K.5	Parent remarried/ step parent
I.L	Residence
I.L.1	Parents own residence	Parents own residence	Do your parent(s)/guardian(s) own or rent their residence?
I.L.2	Parents rent residence	Parents rent residence
I.L.3	Family lives with grandparents or other family member	Parents live with family
I.M	Income level	Income level for family	Can you estimate your parents’ income level? Probe: [Show card] Here are a number of income ranges. Would you say your parents’ combined income is (less than 25k, between 25-50k, between 50-100k, 100-250k, more than 250k?)
I.M.1	1	< 25,000
I.M.2	2	25,000-50,000
I.M.3	3	50,000-100,000
I.M.4	4	100,000-250,000
I.M.5	5	> 250,000
I.N	Income level for mother if parents are separated
I.N.1	1	< 25,000
I.N.2	2	25,000-50,000
I.N.3	3	50,000-100,000
I.N.4	4	100,000-250,000
I.N.5	5	> 250,000
I.O	Income level for father if parents are separated
I.O.1	1	< 25,000
I.O.2	2	25,000-50,000
I.O.3	3	50,000-100,000
I.O.4	4	100,000-250,000
I.O.5	5	> 250,000
II	College Decisions and Academics
II.A	How chose MSU	The reasons and process by which the respondent chose to attend MSU	Please tell me all about how you ended up here at [this college]. Probe: When did you start looking at colleges, what was that like? How many colleges did you apply to? How did you decide to come here?
II.A.1	Programs/majors	The availability or prestige of certain programs or major
II.A.2	Family history/legacy	Family members attended MSU
II.A.3	Prestige	Prestige of the school
II.A.4	Cost	The affordability of MSU or other institutions
II.A.5	Backup plan/second choice	Plans to attend another institution did not work
II.A.6	Affinity for area/college town	Attractiveness or appeal of region or town, the look of the school
II.A.7	Local	Respondent is local to area
II.A.8	Location	Location of the school
II.A.9	Early Decision	The respondent applied early decision
II.A.10	No other choices	The respondent did not have any other college prospects
II.A.11	Other	Other reasons not listed
II.B	Applied to ____ other institutions	The number of other colleges respondent applied to
II.B.1	0	0
II.B.2	2019-01-03	2019-01-03
II.B.3	2019-04-09	2019-04-09
II.B.4	9+	9+
II.B.5	Applied only in-state (resident)	Applied only in-state (resident)
II.B.6	Applied out of state (study location resident)	Applied out of state (study location resident)
II.B.7	R is from out of state (non-resident)	R is from out of state (non-resident)
II.C	Why college?	Why in general the respondent wanted to attend college	Why did you want to go to college?
II.C.1	College-going habitus (“it’s what you do”)	Never thought about it; expected
II.C.2	Social/economic mobility	To get ahead and make more money
II.C.3	Social/economic maintenance	To stay within the same class bracket as family
II.C.4	Profession/skills acquisition	To prepare for a career
II.C.5	Higher learning/knowledge	To learn
II.C.6	Other	Other reasons not listed
II.D	Academic Interests	Respondent's Major	What is your major?
II.D.1	College of Engineering	College of Engineering
II.D.1.a	Civil Engineering	Civil Engineering
II.D.1.b	Industrial Engineering	Industrial Engineering
II.D.1.c	Chemical Engineering	Chemical Engineering
II.D.1.d	Electrical Engineering	Electrical Engineering
II.D.1.e	Other Engineering	Other Engineering
II.D.1.f	Computer Science	Computer Science
II.D.2	College of Science	College of Science
II.D.2.a	Chemistry	Chemistry
II.D.2.b	Biology	Biology
II.D.2.c	Physics	Physics
II.D.2.d	Psychology	Psychology
II.D.2.e	Economics	Economics
II.D.3	College of Liberal Arts	College of Liberal Arts
II.D.3.a	Sociology	Sociology
II.D.3.b	Criminology	Criminology
II.D.3.c	English	English
II.D.3.d	History	History
II.D.3.e	Human Development	Human Development
II.D.3.f	Other	Other liberal arts not listed
II.D.4	College of Business	College of Business
II.D.6	Agriculture	Agriculture
II.D.6.a	Changed colleges	Respondent changed colleges when changed major
II.D.6.b	STEM-->non-STEM	STEM-->non-STEM
II.D.6.c	STEM-->STEM	STEM-->STEM
II.D.6.d	non-STEM--> STEM	non-STEM--> STEM
II.D.7	R is in Honors Program	R is in Honors Program
II.D.8	Other	Other major not listed
II.E	STEM-related major	Major is in STEM field	NO SPECIFIC QUESTION ASKED, BUT CODE DEPENDING ON ANSWER
II.F	Educational Decisions	How respondent made educational decisions related to attending college, major, activities	Please tell me all about how you ended up here at [this college]. Probe: When did you start looking at colleges, what was that like? How many colleges did you apply to? How did you decide to come here? How did you decide on that major? Probe: talked to a counselor, faculty about that major?
II.F.1	Others’ opinions	Others offered their opinions
II.F.2	Acquire critical thinking/problem solving	Acquire critical thinking/problem solving skills
II.F.3	Acquire skills/knowledge	To learn
II.F.4	Financial cost	Costs prohibited or allowed for certain options
II.F.5	Economic returns	The potential economic outcomes/returns for this decision outweighed the costs
II.F.6	College expected	Parents expected or required college attendance
II.F.7	pros/cons	Positives and negatives of such decisions
II.F.8	Professionalism/Professionalization	To gain professional skills or status
II.F.9	Reason R chose major	Reason R chose major
II.F.9.a	Economic return to major	The potential economic outcomes/returns for this decision outweighed the costs
II.F.9.b	Interest in major	Major subject matter interesting
II.F.10	Changed major	Changed major
II.F.10.a	STEM-->non-STEM	STEM-->non-STEM
II.F.10.b	STEM-->STEM	STEM-->STEM
II.F.10.c	non-STEM--> STEM	non-STEM--> STEM
II.F.11	Transfer Student	R is Transfer Student from another institution
II.G	Academic Performance	GPA and Grades	What is your GPA right now?
II.G.1	GPA ≥3.5	GPA ≥3.5
II.G.2	GPA 3.0-3.45	GPA 3.0-3.45
II.G.3	GPA 2.5-2.95	GPA 2.5-2.95
II.G.4	GPA 2.0-2.45	GPA 2.0-2.45
II.G.5	GPA below 2.0	GPA below 2.0
II.H	Classes	What classes R is currently enrolled in	What courses are you taking this semester? How many credits is that? Is that a typical load for you? What is your favorite class that you’ve taken so far? Why? What has been your least favorite class? Why? What has been your most difficult class? Why?
II.H.1	Least favorite is a general education credit	Least favorite is a general education credit
II.H.2	Least favorite required math	Least favorite class is a required math credit
II.H.3	Class benefited R	Taking a Class benefited R
II.H.3.a	Gained interest in subject/topic	Gained interest in subject/topic
II.H.3.b	Gained interest in career path	Gained interest in career path
II.H.3.c	Realized talent in topic/career	Realized talent in topic/career
II.H.3.d	Professor inspiring	Professor inspiring
II.H.3.e	Started research/working with professor	Started research/working with professor
II.G.5	Other	R said something else notable about classes that needs to be coded
II.G.5.a	Took class at community college/other univ
II.I	Paying for college	How R is paying for college	How are you paying for college? Probe: what kind of financial aid, loans, etc.
II.I.1	Parents/relatives	Parents/relatives
II.I.2	Scholarship/grants	Scholarship/grants
II.I.3	Loans	Loans
II.I.4	Self	Self
II.I.5	Other	Other financial source
II.J	Socioeconomic Status	Denotes section from which we derive SES	How are you paying for college? Probe: what kind of financial aid, loans, etc. Do you think you’ll have any difficulty completing college? IF SO: tell me about that. *ONLY WHEN APPLIES TO SES
II.J.1	Financial limitations YES	YES
II.J.2	Financial limitations NO	NO
II.K	Specialty Programming	R participated/s in specialty programing
II.K.1	R utilizing program based on identity	R utilizing program based on identity
II.K.1.a	"Bridge" (pre-college) Program	"Bridge" (pre-college) Program
II.K.1.b	fall visitiation	fall visitiation
II.K.1.c	women's preview weekend	women's preview weekend
II.K.1.d	other	other
II.K.2	R utilized program based on academic performance	R utilized program based on academic performance
II.K.2.a	Honors college	Honors college
II.K.2.b	summer academy	summer academy
II.K.2.c	college credits from HS	college credits from HS
II.K.2.d	other	other
II.K.3	R utilized program based on major/discipline	R utilized program based on major/discipline
II.K.3.a	Living Learning Community	Living Learning Community
II.K.3.b	Other	Other
II.L	Disability status	Does R have a disability physical or learning	Do you have a documented disability, including any learning disabilities? Have you ever needed an accommodation at school? Did you have accommodations in high school? Do you use accommodations at [this college]? Tell me about your experiences in asking for accommodations - Do you believe that you have all the accommodations you need?
II.L.1	Documented disability YES	Documented disability YES
II.L.1.a	Receives accommodations in college	Receives accommodations in college
II.L.1.b	Does not receive accommodations in college	Does not receive accommodations in college
II.L.2	Documented disability NO	Documented disability NO- may have disability but not documented through school
III	Gender, Race/ethnicity, Income
III.A	Doing Well	Denotes section where R answers what is the best way to get ahead in society, prevent students from doing well in school	What is the best way of getting ahead in American society? What can prevent students from doing well in college?
III.A.1	Achievement ideology	Working hard, individualistic, bootstraps
III.A.2	Economic limitations	Not having financial restraint to get ahead
III.A.3	Group membership	Being a member of a particular ID group
III.A.4	High school preparation	The resources and experiences within high school
III.A.5	Family experiences/preparation	Family background or experiences help get ahead
III.A.6	Opinions changed over time	Child codes: YES or NO
III.A.7	Health/Mental Health	Health or mental health issues can get in the way
III.B	Doing well: solutions	What should be done to solve "getting ahead" disparities	In your opinion, what should be done to solve that/those problems?
III.C	Advantage/disadvantage	Denotes section where R answers: Which groups have an advantage to doing well (in school? society? moreso today than in past?)	Are there any people or groups that have an advantage when it comes to doing well in college? -IF NO: So everyone has the exact same chance of doing well in college? -IF YES: Please tell me more about that. Which groups or people would you say have an advantage? Why do they have an advantage? Are there any people or groups that have a better opportunity to get ahead today than in the past? -IF NO…
III.C.1	No advantaged groups	No advantaged groups
III.C.2	Advantage/disadvantage: Gender	Advantage/disadvantage: Gender
III.C.3	Advantage/disadvantage: Race/ethnicity	Advantage/disadvantage: Race/ethnicity
III.C.4	Advantage/disadvantage: SES/Income	Advantage/disadvantage: SES/Income
III.C.5	Advantage/disadvantage: Region/location	Advantage/disadvantage: Region/location
III.C.6	Advantage/disadvantage: prior education	Advantage/disadvantage: prior education
III.C.7	Advantage/disadvantage: talent	Advantage/disadvantage: talent
III.D	Troubling experiences	R identifies at least one troubling or negative experience at MSU	Have you had any experiences at [this college] that troubled you?
III.D.1	No troubling experiences	No troubling experiences
III.D.2	Troubling: Gender	Troubling: Gender
III.D.3	Troubling: Race/ethnicity	Troubling: Race/ethnicity
III.D.4	Troubling: SES/income	Troubling: SES/income
III.D.5	Troubling: Academics	Troubling: Academics
III.D.6	Troubling: Administrative Response(s)	Troubling: Administrative Response(s)
III.D.7	Troubling: Other	Troubling: Other
III.E	Race/Ethnicity	Do you think that people of all races have an equal chance to do well	Do you think that people of all races have an equal chance to do well at [this college]? Why? Why not?
III.E.1	Race not Salient (formerly Colorblind)	Race doesn't or should not matter to do well; all have equal chances
III.E.2	Race Salient	Race does impact chances
III.E.3	Opinions on Race	R offers an opinion on race/ethnicity in college or social context
III.E.4	"whitewashed"	R comments on aspects of own or others' racial/ethnic identity
III.F	Gender	Do you think that people of all genders have an equal chance to do well	Do you think that people of all genders have an equal chance to do well at [this college]? Why? Why not?
III.F.1	Gender not salient	Gender doesn't or should not matter to do well; all have equal chances
III.F.2	Gender salient	gender does impact chances
III.F.3	Opinions on Gender	R offers an opinion on gender in college or social context
III.G	Disabilities	Do you think that people with disabilities have an equal chance to do well	Do you think that people with disabilities have an equal chance to do well at this college? Why? Why not? Do you think this college is accessible for people with disabilities?
III.G.1	Disability not salient	Disability doesn't or should not matter to do well; all have equal chances
III.G.2	Disability salient	disability does impact chances
III.G.3	Campus accessible	Campus is accessible for people with disabilities
III.G.4	Campus not accessible	Campus is not accessible for people with disabilities
III.G.5	Opinions on Diversity
III.H	Income	Do you think that people of all incomes have an equal chance to do well	Do you think people of all income groups can do well at [this college]? Why? Why not?
III.H.1	Income not salient	Income doesn't or should not matter to do well; all have equal chances
III.H.2	Income salient	income does impact chances
III.H.3	Opinions on income	R offers an opinion on income in college or social context
III.I	Political Beliefs	Do you think that people of all political beliefs fit in at MSU	Do you think students with certain political beliefs have a harder time fitting in at this school than others?
III.I.1	Politics not salient	Political beliefs doesn't or should not matter to fit in; all have equal chances
III.I.2	Politics salient	political opinions does impact chances
III.I.3	Opinions on politics	R offers an opinion on politics in college or social context
III.J	Fitting in and college success	Relationship between fitting in and doing well in college	Is there any relationship between fitting in and doing well in college?
III.K	Inclusion/Exclusion	Denotes section where R answers, "Which people have the hardest time fitting in?"	Which people have the hardest time doing well at [this college], and why do you think so?
III.K.1	Belonging	Feelings of fitting in
III.K.2	Lack of Belonging	Feelings of not fitting in
III.L	Opportunities	Denotes section where R responds to "What is it like to be X [race, gender, income]" at this school	What is it like to be [insert respondent’s stated race/ethnicity] at this school? What is it like to be [stated gender] at [this college]? What is it like to be [stated income level] at [this college]? What is it like to be [a person with a disability] at this college?
III.L.1	Opportunities equal	Feels opportunities are equal
III.L.2	Opportunities unequal	Feels opportunities are unequal
III.L.2.a	Gender	Opportunities are unequal by gender
III.L.2.b	Race/ethnicity	Opportunities are unequal by race/ethnicity
III.L.2.c	SES/income	Opportunities are unequal by SES/income
III.L.2.d	Other	Opportunities are unequal by some other category
III.M	Non-citizen Experiences	Experiences on campus for international students	NO SPECIFIC QUESTION ASKED BUT USE CODE WHEN TALKING ABOUT INTERNATIONAL STUDENTS/ R IS INTERNATIONAL AND REFERS TO EXPERIENCES
III.M	International Students	R discusses own experiences as an international student OR mentions experiences of international students
III.M	Financial costs	Costs as barrier for international students
IV	College Life
IV.A	College meaning	What does it mean to be a students at MSU	What does it mean to be a student at [this college]?
IV.A.1	Being a "MSU-er"	What it means to be an "MSU-er"/ part of MSU community
IV.A.1.a	STEM	Being a STEM major
IV.A.1.b	Spirit/mascot	mentions slogan, MSU Spirit
IV.A.1.c	Positive character/niceness	Positive character/niceness
IV.A.1.d	Sense of community/togetherness	Sense of community/togetherness
IV.A.1.e	Legacy	Legacy- other family members attended MSU
IV.A.1.f	Rank/nationally known	Rank/nationally known
IV.A.1.g	Food	Food
IV.B	College Prestige	Denotes section where R answers, "Was this a tough school to get into?"	Why do you think people go to this college? What draws students here? Do you think this was a “tough” school to get into?
IV.B.1	College prestigious	Yes- school is prestigious
IV.B.2	College not prestigious	No- school is not exclusive/prestigious
IV.C	Pros	The positive aspects of attending MSU	What are the pros and cons of attending [this college]?
IV.C.1	Food	Food
IV.C.2	Academics	Academic options, major availability, prestige
IV.C.3	Social life	Friend groups, activities, quality of life
IV.C.4	Sports	Sports and sports culture
IV.C.5	Proximity to home	Distance from home (either close or far)
IV.C.6	Cost	Cost of tuition, fees, cost of living
IV.C.7	Size	Size of campus, student body
IV.C.8	Diversity	Diversity
IV.C.9	Resources	Resources
IV.C.9.a	Physical	Physical Resources
IV.C.9.b	Social	Social Resources
IV.C.10	Amenities	Amenities
IV.C.11	Campus Aesthetic	Campus Aesthetic "The campus is so pretty"
IV.C.12	Weather	Weather
IV.C.13	Other	Other
IV.D	Cons	The negative aspects of attending MSU	What are the pros and cons of attending [this college]?
IV.D.1	Academics	Academic options, major availability, prestige
IV.D.2	Social life	Friend groups, activities, quality of life
IV.D.3	Sports	Sports and sports culture
IV.D.4	Proximity to home	Distance from home (either close or far)
IV.D.5	Cost	Cost of tuition, fees, cost of living
IV.D.6	Size	Size of campus, student body
IV.D.7	Lack of Diversity	Lack of Diversity
IV.D.8	Lack of resources	Lack of resources
IV.D.8	Physical	Physical resources
IV.D.8	Social	Social resources
IV.D.9	Amenities (or lack of)	Amenities (or lack of)
IV.D.10	Weather	Weather
IV.D.11	Other	Other
IV.E	Social Capital: college life	Did anyone share information about MSU prior to attending?	Before you came here, did you know anyone who had gone to [this school]? Who? Did they share information about the school with you?
IV.E.1	Someone shared info YES	Someone shared info YES
IV.E.2	Someone shared info NO	Someone shared info NO
IV.E.3	I knew ____ who attended	Number of people R knew attended MSU previously
IV.E.3.a	0	0
IV.E.3.b	2019-01-02	2019-01-02
IV.E.3.c	More than 2	More than 2
IV.E.3.d	Someone like me	"Someone like me" attended MSU
IV.E.3.e	No one like me	"No one like me" attended MSU
IV.E.4	Other	R said something else notable about social capital that needs to be coded
IV.F	Living arrangement	Where the respondent currently lives	What is your living arrangement right now? Probe: Do you or does someone else own your residence, or do you rent? [for example, did R’s parents buy a house/condo for them to live in during college] Have you had other places to live since coming to college? [If R lives off campus] How did you find your living space?
IV.F.1	On campus	On campus in dorms or sorority/frat house
IV.F.2	Off campus	Off campus in apartment, with family
IV.F.3	Opinions on living arrangement	R offers an opinion on living arrangements in college
IV.G	Employment	Respondent employment	Do you currently have a job? Where do you work? (on-campus, off campus, work-study) How many hours per week do you work? What do you do with the money you earn? Probe: are you expected to work?
IV.G.1	Employed	Respondent currently employed for money
IV.G.1.a	Spend money on college costs	Respondent spends money on college tuition, fees
IV.G.1.b	Spend money on personal costs	Respondent spends money on personal costs such as food, rent, utilities, bills
IV.G.1.c	Spend money on self	Respondent spends money on personal entertainment, clothing, going out, saving for future
IV.G.1.d	Required/expected to work	Respondent is expected or required to work by parents
IV.G.1.e	<10 hours	Respondent works <10 hours per week
IV.G.1.f	10–19.5 hours	Respondent works 10-19.5 hours per week
IV.G.1.g	20+ hours	Respondent works 20+ hours per week
IV.G.2	Not employed	Respondent not currently employed for money
IV.H	Activities/Organizations	Involvement in campus or community activities or organizations (past or current)	What clubs or organizations do you participate in? About how many hours per week do you spend on each of these activities or with members of these orgs? Probe: Sports, Greek life, clubs, military/ROTC, etc. What other academic activities have you participated or plan to participate in? Probe: Study abroad, internships, research with faculty, independent studies or research, conference presentatio…
IV.H.1	General aspiration/professionalization	Professional organization, fraternity
IV.H.2	Identity-related	Social group or identity related
IV.H.3	Major/career-related	Within major or career, disciplinary
IV.H.4	Recreation	Activity is "just for fun"/hobby (e.g., river rafting)
IV.H.5	Religious	Religious
IV.H.6	Service-related	Service, volunteering
IV.H.7	Community	Within the regional community
IV.H.8	Fraternity/sorority: social	Fraternity/sorority: social
IV.H.9	Fraternity/sorority: academic	Fraternity/sorority: academic
IV.H.10	Internship	Internship
IV.H.11	Other	Other
IV.H.12	Why choose? Peers	Chose activities to be with peers or peer recommendation
IV.H.13	Why choose? Major/career	Chose activiites because of relation to major or career
IV.H.14	Why choose? Just interested	Chose activities due to interest
IV.H.15	Why choose? Other	Other reason chose activities
IV.I	Institutional choice	Would you chose to attend university again	If you could do it again knowing what you know now, would you come to [this college]? Why or why not?
IV.I.1	Would choose this univ again	Would choose this univ again
IV.I.1.a	R has caveats/ambivalence	R has caveats/ambivalence to attending university again [i would if...]
IV.I.2	Would NOT choose this univ again	Would NOT choose this univ again
IV.I.2.a	R has caveats/ambivalence	R has caveats/ambivalence to attending university again [i wouldn't if...]
V	Goals
V.A	Educational goals	R's educational aspirations	What are your educational and career goals? What steps so you think are necessary to achieve this goal? What steps have you taken/will you take to reach this goal?
V.A.1	Steps needed	What steps are needed to achieve educational goals
V.A.2	Steps taken	What steps are still needed/future to achieve educational goals
V.B	Career goals	R's career aspirations
V.B.1	Goal matches major YES	What steps are needed to achieve career goals
V.B.2	Goal matches major NO	What steps are still needed/future to achieve career goals
V.B.3	Steps Needed	Steps Needed to achieve career goals
V.B.3.a	Research	Research
V.B.3.a.1	Visited Career Center	Visited Career Center
V.B.3.a.2	Met with career counselor	Met with career counselor
V.B.3.a.3	Attended job fair	Attended job fair
V.B.3.a.4	internet/online	internet/online
V.B.3.a.5	other	other
V.B.3.b	internship	internship
V.B.3.c	summer work (career-related)	summer work (career-related)
V.B.3.d	networking	networking
V.B.3.d.1	professors	professors
V.B.3.d.2	sorority/fraternity	sorority/fraternity
V.B.3.d.3	professional organization	professional organization
V.B.3.d.4	parent/relative connections	parent/relative connections
V.B.3.d.5	friend/peer connections	friend/peer connections
V.B.3.d.6	Other	Other
V.B.3.e	other	other
V.B.4	Steps Taken	Steps already taken to achieve career goals
V.B.4.a	Research	Research
V.B.4.a.1	Visited Career Center	Visited Career Center
V.B.4.a.2	Met with career counselor	Met with career counselor
V.B.4.a.3	Attended job fair	Attended job fair
V.B.4.a.4	internet/online	internet/online
V.B.4.a.5	other	other
V.B.4.b	internship	internship
V.B.4.c	summer work (career-related)	summer work (career-related)
V.B.4.d	networking	networking
V.B.4.d.1	professors	professors
V.B.4.d.2	sorority/fraternity	sorority/fraternity
V.B.4.d.3	professional organization	professional organization
V.B.4.d.4	parent/relative connections	parent/relative connections
V.B.4.d.5	Potential employers	Potential employers
V.B.4.d.6	friend/peer connections	friend/peer connections
V.B.4.d.7	Other	Other
V.B.4.e	other	other
V.C	Goal: how long?	How long has R had goals (ed or career)	About how long have you had this goal? (Probe: since you were a kid, since HS?)
V.C.1	“Always”	“Always”
V.C.2	Elementary school	Elementary school
V.C.3	Middle school	Middle school
V.C.4	High school	High school
V.C.5	Since enrolling in univ	Since enrolling in univ
V.C.6	Other	Other
V.D	Goal: changed?	Have goals changed over time	Have your goals changed over time? If so, why and how did it change?
V.D.1	Goal has changed	Goal has changed
V.D.2	Goal has not changed	Goal has not changed
V.D.3	Other	R said something else notable about their goals that needs to be coded
V.E	Social Capital: goals	Denotes section where R is asked whether other people talked to R about or influenced goals	How did you come up with the idea? Did anyone else influence your decision or suggest this goal to you? Are your friends from home also going to college? Has there been a teacher, professor or staff member who helped you with your goals or just helped keep you on track? How did that person help? In your life, has there been a person or experience that has been influential in helping you focus on …
V.E.1	Others influenced goal YES	Others influenced goal YES
V.E.2	Others influenced goal NO	Others influenced goal NO
V.E.3	Friends college YES	R's friends from home also attending college
V.E.4	Friends college NO	R's friends from home not attending college
V.E.5	Person/experience influential POSITIVE	R names/mentions a person or experience influential in shaping goals
V.E.5.a	Parents	Parents
V.E.5.b	Family	Family
V.E.5.c	High school teacher(s)	High school teacher(s)
V.E.5.d	Friends (high school)	Friends (high school)
V.E.5.e	Friends (college)	Friends (college)
V.E.5.f	Peers/classmates	Peers/classmates
V.E.5.g	professors	professors
V.E.5.h	other	other
V.E.6	Person/experience influential NEGATIVE	R names/mentions a person or experience negatively influencing/ shaping goals
V.E.6.a	Parents	Parents
V.E.6.b	Family	Family
V.E.6.c	High school teacher(s)	High school teacher(s)
V.E.6.d	Friends (high school)	Friends (high school)
V.E.6.e	Friends (college)	Friends (college)
V.E.6.f	Peers/classmates	Peers/classmates
V.E.6.g	professors	professors
V.E.6.h	other	other
V.E.7	Teacher/professor/staff influential	Teacher/professor/staff influential
V.E.8	Other	Other
V.F	Cultural Capital: goals	Have there been other people "like R" to achieve goals	Do your friends or family members have similar goals? Are there a lot of people like you who have achieved this kind of goal?
V.F.1	“People like me” achieved YES	“People like me” achieved YES
V.F.2	“People like me” achieved NO	“People like me” achieved NO
V.F.3	Other	R said something else notable about cultural capital that needs to be coded
V.G	Concerns/fears	What concerns or fears R has about achiveving goals	What concerns or fears do you have about achieving your goals?
V.G.1	Concens/fears YES	Concerns/fears YES
V.G.1.a	Discrimination	Discrimination
V.G.1.b	Smarts/talent	Not having enough Smarts/talent
V.G.1.c	Social Capital	Social Capital- not having enough people to support, networks, knowing the right people
V.G.1.d	Supporting Self	Have to Support Self
V.G.1.e	Difficulty Getting job/career	Difficulty Getting job/career
V.G.1.f	Dislike job/career	Dislike job/career
V.G.1.g	Other	Other
V.G.2	Concerns/fears NO	Concerns/fears NO
V.G.3	R describes alternatives to college	R describes alternatives to college
V.G.4	R cannot imagine alternative to college	R cannot imagine alternative to college
V.H	Success: how defined	How does R define success	How do you define success? What factors increase your chances of success? What do you see as barriers to your success?
V.H.1	Money/class mobility	Money/class mobility
V.H.2	specific job/class of profession	specific job/class of profession
V.H.3	Family	Having a Family
V.H.4	independent	Being independent
V.H.5	Other	Other
V.H.6	Success: Supports	What supports increase chances of success
V.H.7	Success: Barriers YES	What barriers decrease chances of success
V.H.7.a	Talent	Talent
V.H.7.b	Money/earnings	Money/earnings
V.H.7.c	parents/family	parents/family
V.H.7.d	partner/relationship	partner/relationship
V.H.7.e	intelligence/academics	intelligence/academics
V.H.7.f	External forces (eg economy, job market)	External forces (eg economy, job market)
V.H.7.g	Other	Other
V.H.8	Success: barriers NO	Does not forsee barriers to success
V.H.9	Happiness	Happiness
V.I	Future Plans in 5 Years	Future Plans in 5 Years
V.I.1	Marriage YES	Marriage YES
V.I.2	Marriage NO	Marriage NO
V.I.3	Children YES	Children YES
V.I.4	Children NO	Children NO
V.I.5	Career before marriage and/or children	Career before marriage and/or children
V.I.6	Job secured	Job secured
V.I.7	Career pathway secured	Career pathway secured
V.I.8	Living independently	Living independently
V.I.9	Graduate School	Graduate School
VI	Family
VI.A	Parent influence	How did parents influence educational goals	How has your family influenced your educational aspirations and expectations? Do your parents talk with you about schoolwork or studying? Do your parents ask to see your papers, exams, or other class materials? Do your parents ask to know your GPA? Have your parents ever talked to or contacted your instructors here? [If so,] What do they talk to your instructors about? Do your parents talk to you…
VI.A.1	College Choice	Parents influenced/played role in college choice
VI.A.1.a	Parent attended MSU Yes	Parents involved in grades/ ask to know grades
VI.A.1.b	Parent attended MSU No	Parents talk about social life
VI.A.1.c	Parent MSU Neutral	Parents interested in general well-being
VI.A.2	Parents Talk about College YES	Parents do NOT talk with R about college
VI.A.2.a	Involvement in grades/academic	Involvement in grades/academic
VI.A.2.b	Involvement in Social life	Involvement in Social life
VI.A.2.c	Invovlement in general well-being	Invovlement in general well-being
VI.A.2.d	Other	Other
VI.A.3	Parents Talk about College NO	Parents Talk about College NO
VI.A.4	Parents see papers YES	Parents see papers YES
VI.A.5	Parents see papers NO	Parents see papers NO
VI.A.6	Parents see papers/GPA YES	Parents ask to see papers or know GPA
VI.A.7	Parents see papers/GPA NO	Parents do not ask to see papers or know GPA
VI.A.8	Parents contact instructors YES	Parents contact instructors YES
VI.A.9	Parents contact instructors NO	Parents contact instructors NO
VI.B	Parent goals	What goals R parents have for R	What goals do your parents have for you? Probe, if too general: Have they mentioned anything more specific than that, like a particular career or personal goal? How long have they had this/these goal(s) for you? Have they helped you toward achieving this goal? How, specifically? What reasons do your parents give for why this is an important goal?
VI.B.1	Description	Description of goals
VI.B.1.a	Graduate college	Graduate college
VI.B.1.b	graduate post-bacc/prog degree (eg MD)	graduate post-bacc/prog degree (eg MD)
VI.B.1.c	specific profession	specific profession
VI.B.1.d	specific category (eg "professional")	specific category (eg "professional")
VI.B.1.e	Make a good/high salary	Make a good/high salary
VI.B.1.f	be employed	be employed
VI.B.1.g	be independent	be independent
VI.B.1.h	support existing family	support existing family
VI.B.1.i	support future family	support future family
VI.B.1.j	form family/grandchildren	form family/grandchildren
VI.B.1.k	other	other
VI.B.2	Length of goals	How long parents have had goals
VI.B.2.a	“All my life”	“All my life”
VI.B.2.b	>10 years	>10 years
VI.B.2.c	<10 years	<10 years
VI.B.3	Parental help with goals	How parents help R with goals
VI.B.3.a	Emotional support	Emotional support
VI.B.3.b	Monetary support	Monetary support
VI.B.3.c	Practical support (e.g. advice, help with hmwk)	Practical support (e.g. advice, help with hmwk)
VI.B.3.d	No help/support	No help/support
VI.B.3.e	Other	Other
VI.B.4	Why goals important	Reasoning R parents give for why goals are important
VI.B.4.a	Happiness	Happiness
VI.B.4.b	Monetary success/self-support	Monetary success/self-support
VI.B.4.c	No reason given	No reason given
VI.B.4.d	Other	Other
VI.C	Cultural Capital: family	VI.C. will likely not be used, unless coder cannot decide whether R's experience denotes either presense or absence of college-going habitus. Use code VI.C.1. if the bulk of foregoing codes indicate that parents helped substantially to prepare R for college monetarily/emotionally/practically. Use code VI.C.2 if bulk of foregoing codes indicate that R had LITTLE TO NO help from parents in preparin…	NO SPECIFIC QUESTION ASKED VI.C. will likely not be used, unless coder cannot decide whether R's experience denotes either presense or absence of college-going habitus. Use code VI.C.1. if the bulk of foregoing codes indicate that parents helped substantially to prepare R for college monetarily/emotionally/practically. Use code VI.C.2 if bulk of foregoing codes indicate that R had LITTLE TO NO he…
VI.C.1	College-going habitus
VI.C.2	Lack of college-related cultural capital
VII	Friendships and Peer Groups
VII.A	Characterization of friendship groups	How R would describe group of friends	What are friendships like at [this college]? How would you characterize your friendship or peer group? Do you have one main group of friends, or several? (If several): What separates the groups? Why don’t all of you get together? How do you think other people would characterize your group of friends? Are most of they friends you hang out with at school the same race/ethnicity as you? About what p…
VII.A.1	One main group	One main group
VII.A.2	Several groups	Several groups
VII.A.3	Other people’s opinions of friends	How would other people describe R's friends
VII.A.4	Friends same race YES	R friends same race
VII.A.5	Friends same race NO	R friends not same race
VII.A.6	SU friends same race %≥50	SU friends same race %≥50
VII.A.7	SU friends same race%<50	SU friends same race%<50
VII.A.8	“Back home” friends mostly same race YES	“Back home” friends mostly same race YES
VII.A.9	“Back home” friends mostly same race NO	“Back home” friends mostly same race NO
VII.B	Fit in YES	R fits in at SU	Do you feel like you “fit in” here? IF YES: why do you think so? what about you makes you and this college a “good fit?” IF NO: Why not? What does it take to “fit in” at [this college]?
VII.C	Fit in NO	R does not fit in at SU
VII.D	Advice about MSU: challenges	Advice R would give to someone "like them" about the challenges of attending MSU	What advice would you give to someone like you, a [say race/ethnicity+gender] who is considering coming to [this college]? Are there any challenges you would warn them about? What about benefits to being someone like you here?
VII.E	Advice about MSU: benefits	Advice R would give to someone "like them" about the benefits of attending MSU
VII.E.1	Greek life	Greek life
VII.E.2	student organizations (cultural/interest)	student organizations (cultural/interest)
VII.E.3	student organizations (career related)	student organizations (career related)
VII.E.4	Living Learning Community	Living Learning Community
VII.E.5	Specific Dorms (eg West AJ)	Specific Dorms (eg West AJ)
VII.E.6	Majors	Majors
VII.E.7	Friendship groups	Friendship groups
VII.E.8	MSU slogan/ philosophy	MSU slogan/ philosophy
VII.E.9	Sense of community/ MSU spirit	Sense of community/ MSU spirit
VII.E.10	Regional affinity	Regional affinity
VII.F	Treat differently YES	R feels they are treated differently	Do people ever treat you differently?
VII.G	Treat differently NO	R feels they are not treated differently
VII.H	Social media use	Types of social media use	What kinds of social media to you use? What do you use social media for? Do you use different social media platforms for different reasons? Are your friendship groups different on social media than they are in your daily life?
VII.H.1	Facebook	Facebook
VII.H.2	Twitter	Twitter
VII.H.3	Instagram	Instagram
VII.H.4	Snapchat	Snapchat
VII.H.5	Group texting	Group texting
VII.H.6	Other	Other
VIII	Conclusion		*CODE THIS SECTION ONLY IF APPLICABLE (IF THEY SAY NO, NO NEED TO CODE)
VIII.A	Topics not covered	Topics not covered	Is there anything else that we haven’t covered that would be important for me to know about life at [this college]?
VIII.A.1	LGBTQ+	LGBTQ+
VIII.A.2	Religion	Religion
VIII.A.3	Other	Other
VIII.B	Challenges not covered	Challenges not covered	Are there any other challenges you face or benefits you get from being who you are that I haven’t asked about?
VIII.C	Benefits not covered	Benefits not covered
VIII.D	Questions for interviewer	Questions for interviewer	Do you have any questions for me?
VIII.E	Conclusion: other	R said something else notable during the conclusion of the interview that needs to be coded	NO SPECIFIC QUESTION ASKED, BUT APPLY AS NEEDED
VIII.F	Needs Code	R said something else notable anywhere during the interview that cannot be coded with any current code.	NO SPECIFIC QUESTION ASKED, BUT APPLY AS NEEDED; USE YOUR BEST JUDGMENT AND CONSULT WITH GRAD STUDENT/PI AS NECESSARY
